# Supplementary material for: Influence of Rapid Heat Treatment on the Photocatalytic Activity and Stability of Barium Titanates Against a Broad Range of Pollutants
Source: Molecules. 2024 Nov 14;29(22):5350. doi: 10.3390/molecules29225350 (PMC11596716; doi:10.3390/molecules29225350)
Supplement: Supplementary file 1 [file molecules-29-05350-s001.zip]

Archive with 1 entries (1 files):
- molecules-3274410-supplementary.pdf
